# Supplementary material for: Non-Immersive Virtual Reality-Based Therapy Applied in Cardiac Rehabilitation: A Systematic Review with Meta-Analysis
Source: Sensors (Basel). 2024 Jan 30;24(3):903. doi: 10.3390/s24030903 (PMC10857255; doi:10.3390/s24030903)
Supplement: Supplementary file 1 [file sensors-24-00903-s001.zip]

Archive with 1 entries (1 files):
- sensors-2793498-supplementary.pdf
